# Supplementary material for: Antimicrobial Volatiles of the Insect Pathogen Metarhizium brunneum
Source: J Fungi (Basel). 2022 Mar 22;8(4):326. doi: 10.3390/jof8040326 (PMC9025432; doi:10.3390/jof8040326)
Supplement: Supplementary file 1 [file jof-08-00326-s001.zip]

Archive with 1 entries (1 files):
- jof-1615104-supplementary.pdf
